# Supplementary material for: Development of LncRNA Biomarkers in Extracellular Vesicle of Amniotic Fluid Associated with Antenatal Hydronephrosis
Source: Biomedicines. 2025 Mar 8;13(3):668. doi: 10.3390/biomedicines13030668 (PMC11940114; doi:10.3390/biomedicines13030668)
Supplement: Supplementary file 1 [file biomedicines-13-00668-s001.zip]

Archive with 5 entries (5 files):
- Supplementary Figure S1.tif
- Table S1.pdf
- Table S2.pdf
- Table S3.pdf
- Table S4.pdf
